# Supplementary material for: The First Large Identification of 3ANX and NX Producing Isolates of Fusarium graminearum in Manitoba, Western Canada
Source: Toxins (Basel). 2025 Jan 17;17(1):45. doi: 10.3390/toxins17010045 (PMC11769337; doi:10.3390/toxins17010045)
Supplement: Supplementary file 1 [file toxins-17-00045-s001.zip]

Archive with 3 entries (3 files):
- Henriquez et al, Toxins_Supplementary Figure S1_3.pdf
- Henriquez et al, Toxins_Supplementary Table S1.xlsx
- Henriquez et al, Toxins_Supplementary Table S2.xlsx
