# Supplementary material for: The First Large Identification of 3ANX and NX Producing Isolates of Fusarium graminearum in Manitoba, Western Canada
Source: Toxins (Basel). 2025 Jan 17;17(1):45. doi: 10.3390/toxins17010045 (PMC11769337; doi:10.3390/toxins17010045)
Supplement: Supplementary file 1 [file toxins-17-00045-s001.zip › Henriquez et al, Toxins_Supplementary Table S1.xlsx]

## Sheet: Supplementary_Table S1 
NRRL	Genebank	DAOM	ID	NX Genetic Assay			Chemotype	Chemical Assay	Country	State, Province	Year Collected	Crop	Reference
				Liang1	Toomajian2		Starkey3
				TRI1	ADON	ANX	TRI1/TRI12
66037			02-264				3-ADON		USA	Minnesota	2002	Grass	Gale et al., 2010; Liang et al., 2014
66049	KX183385.1		00-552	ANX (NX-2)			3-ADON		USA	Minnesota	2000	Wheat	Liang et al., 2014
66047	KX183383.1		00-556	ANX (NX-2)			3-ADON		USA	Minnesota	2000	Wheat	Liang et al., 2014
66040	KX183377.1		06-132	ANX (NX-2)			3-ADON		USA	Minnesota	2006	Wheat	Liang et al., 2014
			06-146	ANX (NX-2)			3-ADON		USA	Minnesota		Wheat	Liang et al., 2014
66038	KX183375.1		06-156	ANX (NX-2)			3-ADON		USA	Minnesota	2006	Wheat	Liang et al., 2014
66046	KX183382.1		06-167	ANX (NX-2)			3-ADON		USA	Minnesota	2006	Wheat	Liang et al., 2014
66036	KX183374.1		06-171	ANX (NX-2)			3-ADON		USA	Minnesota	2006	Wheat	Liang et al., 2014
66035	KX183373.1		06-188	ANX (NX-2)			3-ADON		USA	Minnesota	2006	Wheat	Liang et al., 2014
66034	KX183372.1		06-190	ANX (NX-2)			3-ADON		USA	Minnesota	2006	Wheat	Liang et al., 2014
66033			06-204	ANX (NX-2)			3-ADON		USA	Minnesota	2006	Wheat	Liang et al., 2014
66032	KX183371.1		06-205	ANX (NX-2)			3-ADON		USA	Minnesota	2006	Wheat	Liang et al., 2014
66048	KX183384.1		11MW64	ANX (NX-2)			3-ADON		USA	South Dakota	2011	Wheat	Liang et al., 2014
66031	KX183370.1		12MN1-3	ANX (NX-2)			3-ADON		USA	Minnesota	2012	Wheat	Liang et al., 2014
39173	KX183436.1			ANX (NX-2)			3-ADON		Canada	Saskatchewan	2005	Wheat	Kelly et al., 2015
43884	KX183289.1			ANX (NX-2)			3-ADON		Canada	Ontario	2006	Wheat	Kelly et al., 2015
44070	KX183290.1			ANX (NX-2)			3-ADON		Canada	Ontario	2006	Wheat	Kelly et al., 2015
44078	KX183291.1			ANX (NX-2)			3-ADON		Canada	Ontario	2006	Wheat	Kelly et al., 2015
44211	KX183292.1			ANX (NX-2)			3-ADON		Canada	Saskatchewan	2006	Wheat	Kelly et al., 2015
45141	KX183293.1			ANX (NX-2)			3-ADON		Canada	Quebec	2006	Wheat	Kelly et al., 2015
45156	KX183294.1			ANX (NX-2)			3-ADON		Canada	Quebec	2006	Wheat	Kelly et al., 2015
47605	KX183356.1			ANX (NX-2)			3-ADON		Canada	Quebec	2007	Wheat	Kelly et al., 2015
47659	KX183357.1			ANX (NX-2)			3-ADON		Canada	Quebec	2007	Wheat	Kelly et al., 2015
53035	KX183358.1			ANX (NX-2)			3-ADON		Canada	Quebec	2007		Kelly et al., 2015
53040	KX183359.1			ANX (NX-2)			3-ADON		Canada	Ontario	2007		Kelly et al., 2015
53173	KX183360.1			ANX (NX-2)			3-ADON		Canada	Prince Edward Island	2007		Kelly et al., 2015
40567	KX183282.1		Fg0254.42	ANX (NX-2)			3-ADON		Canada	Quebec	2002	Barley	Kelly et al., 2016
40593	KX183283.1		Fg0260.42	ANX (NX-2)			3-ADON		Canada	Quebec	2002	Barley	Kelly et al., 2016
40594	KX183284.1		Fg0260.43	ANX (NX-2)			3-ADON		Canada	Quebec	2002	Barley	Kelly et al., 2016
40595	KX183285.1		Fg0260.44	ANX (NX-2)			3-ADON		Canada	Quebec	2002	Barley	Kelly et al., 2016
40596	KX183286.1		Fg0260.48	ANX (NX-2)			3-ADON		Canada	Quebec	2002	Barley	Kelly et al., 2016
43161	KX183288.1		M11-05-oat4	ANX (NX-2)			3-ADON		Canada	Manitoba	2005	Oat	Kelly et al., 2016
45373	KX183295.1		B-8	ANX (NX-2)			3-ADON		USA	Connecticut,		Corn	Kelly et al., 2016
45380	KX183296.1		D-128-0	ANX (NX-2)			3-ADON		USA	Connecticut,		Corn	Kelly et al., 2016
F322	KX183557.1		18-6	ANX (NX-2)			3-ADON		USA	Minnesota		Wheat	Kelly et al., 2016
66039	KX183376.1		02-267	ANX (NX-2)			3-ADON		USA	Minnesota	2002	Wheat	Kelly et al., 2016
66041	KX183378.1		04-322	ANX (NX-2)			3-ADON		USA	North Dakota	2004	Wheat	Kelly et al., 2016
66042	KX183379.1		04-308	ANX (NX-2)			3-ADON		USA	North Dakota	2004	Wheat	Kelly et al., 2016
66043	KX183380.1		04-188	ANX (NX-2)			3-ADON		USA	Minnesota	2004	Wheat	Kelly et al., 2016
66044			03-348	ANX (NX-2)			3-ADON		USA	North Dakota	2003	Wheat	Kelly et al., 2016
66045	KX183381.1		03-279	ANX (NX-2)			3-ADON		USA	North Dakota	2003	Wheat	Kelly et al., 2016
			56 strains - No ID	ANX (NX-2)			3-ADON		USA	Willsboro NY		Wheat, Maize, Air	Lofgren et al., 2018
			24 strains - No ID	ANX (NX-2)			3-ADON, 15-ADON		USA	New York	2015-2017	Wild grass spikes	Fulcher et al., 2019
		242077		ANX	-	ANX	3-ADON	3ANX	Canada	Nova Scotia	2011	Wheat	Crippin et al., 2019
		251903	MH108123	ADON	ADON	-	15-ADON	3ANX	Canada	Ontario	2015	Wheat	Crippin et al., 2019
		251905	MH108125	ADON	ADON	-	15-ADON	3ANX	Canada	Ontario	2015	Wheat	Crippin et al., 2019
		251906	MH108126	ADON	ADON	ANX	15-ADON	3ANX	Canada	Ontario	2015	Wheat	Crippin et al., 2019
		251907	MH108127	ADON	ADON	ANX	15-ADON	3ANX	Canada	Ontario	2015	Wheat	Crippin et al., 2019
		251908	MH108128	ADON	ADON	ANX	15-ADON	3ANX	Canada	Ontario	2015	Wheat	Crippin et al., 2019
		251909	MH108129	ADON	-	ANX	15-ADON	3ANX	Canada	Ontario	2015	Wheat	Crippin et al., 2019
		251911	MH108131	ADON	ADON	ANX	15-ADON	3ANX	Canada	Ontario	2015	Wheat	Crippin et al., 2019
		251912	MH108132	ADON	ADON	-	15-ADON	3ANX	Canada	Ontario	2015	Wheat	Crippin et al., 2019
		251913	MH108133	ADON	ADON	ANX	15-ADON	3ANX	Canada	Ontario	2015	Wheat	Crippin et al., 2019
		251914	MH108134	ADON	ADON	ANX	15-ADON	3ANX	Canada	Ontario	2015	Wheat	Crippin et al., 2019
		251915	MH108135	ADON	ADON	ANX	15-ADON	3ANX	Canada	Ontario	2015	Wheat	Crippin et al., 2019
		251916	MH108136	ADON	ADON	ANX	15-ADON	3ANX	Canada	Ontario	2015	Wheat	Crippin et al., 2019
		251918	MH108138	-	-	ANX	15-ADON	3ANX	Canada	Ontario	2015	Wheat	Crippin et al., 2019
		251919	MH108139	ADON	ADON	-	15-ADON	3ANX	Canada	Ontario	2015	Wheat	Crippin et al., 2019
		251920		ANX	ADON	ANX	15-ADON	3ANX	Canada	Ontario	2015	Wheat	Crippin et al., 2019
		251921	MH108141	ADON	ADON	ANX	15-ADON	3ANX	Canada	Ontario	2015	Corn	Crippin et al., 2019
		251922	MH108142	ADON	-	-	15-ADON	3ANX	Canada	Ontario	2015	Corn	Crippin et al., 2019
		252198		ADON			15-ADON	3ANX	Canada	Ontario	2016, 2017	wheat	Crippin et al., 2020
		252169		ADON			15-ADON	3ANX	Canada	Ontario	2016, 2017	wheat	Crippin et al., 2020
		252168		ADON			15-ADON	3ANX	Canada	Ontario	2016, 2017	wheat	Crippin et al., 2020
		252170		ADON			15-ADON	3ANX	Canada	Ontario	2016, 2017	Corn	Crippin et al., 2020
		252183		ADON			15-ADON	3ANX	Canada	Ontario	2016, 2017	Corn	Crippin et al., 2020
		252174		ADON			15-ADON	3ANX	Canada	Ontario	2016, 2017	Corn	Crippin et al., 2020
		252176		ADON			15-ADON	3ANX	Canada	Ontario	2016, 2017	Corn	Crippin et al., 2020
		252178		ADON			15-ADON	3ANX	Canada	Ontario	2016, 2017	Corn	Crippin et al., 2020
		252179		ADON			15-ADON	3ANX	Canada	Ontario	2016, 2017	Corn	Crippin et al., 2020
		252171		ADON			15-ADON	3ANX	Canada	Ontario	2016, 2017	Corn	Crippin et al., 2020
		252191		ADON			15-ADON	3ANX	Canada	Ontario	2016, 2017	Corn	Crippin et al., 2020
		252192		ADON			15-ADON	3ANX	Canada	Ontario	2016, 2017	Corn	Crippin et al., 2020
		252194		ADON			15-ADON	3ANX	Canada	Ontario	2016, 2017	Corn	Crippin et al., 2020
		252195		ADON			15-ADON	3ANX	Canada	Ontario	2016, 2017	Corn	Crippin et al., 2020
		252196		-			15-ADON	3ANX	Canada	Ontario	2016, 2017	Wheat	Crippin et al., 2020
		252184		ADON			15-ADON	3ANX	Canada	Ontario	2016, 2017	Wheat	Crippin et al., 2020
		252167		ADON			15-ADON	3ANX	Canada	Ontario	2016, 2017	Wheat	Crippin et al., 2020
		252190		ADON			15-ADON	3ANX	Canada	Ontario	2016, 2017	Wheat	Crippin et al., 2020
		252187		ADON			15-ADON	3ANX	Canada	Ontario	2016, 2017	Wheat	Crippin et al., 2020
		252188		ADON			15-ADON	3ANX	Canada	Ontario	2016, 2017	Wheat	Crippin et al., 2020
		252189		ADON			15-ADON	3ANX	Canada	Ontario	2016, 2017	Wheat	Crippin et al., 2020
		252199		ADON			3-ADON	3ANX	Canada	Quebec	2016, 2017	Wheat	Crippin et al., 2020
		252200		ADON			15-ADON	3ANX	Canada	Quebec	2016, 2017	Wheat	Crippin et al., 2020
		252201		ADON			3-ADON	3ANX	Canada	Quebec	2016, 2017	Wheat	Crippin et al., 2020
		252205		ADON			15-ADON	3ANX	Canada	Quebec	2016, 2017	Wheat	Crippin et al., 2020
		252202		-			15-ADON	3ANX	Canada	Quebec	2016, 2017	Wheat	Crippin et al., 2020
		252203		ADON			3-ADON	3ANX	Canada	Quebec	2016, 2017	Wheat	Crippin et al., 2020
		25238						15ADON,3ANX		Ontario		Wheat	ELi et al., 2024
			2C					15ADON,3ANX		Ontario	2018, 2019	Corn kernel	ELi et al., 2024
			2S					15ADON,3ANX		Ontario	2018, 2019	Corn stalk	ELi et al., 2024
			2W					15ADON,3ANX		Ontario	2018, 2019	Wheat	ELi et al., 2024
			3C					15ADON,3ANX		Ontario	2018, 2019	Corn kernel	ELi et al., 2024
			3S					15ADON,3ANX		Ontario	2018, 2019	Corn stalk	ELi et al., 2024
			3W					15ADON,3ANX		Ontario	2018, 2019	Wheat	ELi et al., 2024
			4C					15ADON,3ANX		Ontario	2018, 2019	Corn kernel	ELi et al., 2024
			4S					15ADON,3ANX		Ontario	2018, 2019	Corn stalk	ELi et al., 2024
			4W					15ADON,3ANX		Ontario	2018, 2019	Wheat	ELi et al., 2024
			5C					15ADON,3ANX		Ontario	2018, 2019	Corn kernel	ELi et al., 2024
			5S					15ADON,3ANX		Ontario	2018, 2019	Corn stalk	ELi et al., 2024
			5W					15ADON,3ANX		Ontario	2018, 2019	Wheat	ELi et al., 2024
			6S					15ADON,3ANX		Ontario	2018, 2019	Corn stalk	ELi et al., 2024
			6W					15ADON,3ANX		Ontario	2018, 2019	Wheat	ELi et al., 2024
			7S					15ADON,3ANX		Ontario	2018, 2019	Corn stalk	ELi et al., 2024
			7W					15ADON,3ANX		Ontario	2018, 2019	Wheat	ELi et al., 2024
			8S					15ADON,3ANX		Ontario	2018, 2019	Corn stalk	ELi et al., 2024
			8W					15ADON,3ANX		Ontario	2018, 2019	Wheat	ELi et al., 2024
			9C					15ADON,3ANX		Ontario	2018, 2019	Corn kernel	ELi et al., 2024
			9W					15ADON,3ANX		Ontario	2018, 2019	Wheat	ELi et al., 2024
			10S					15ADON,3ANX		Ontario	2018, 2019	Corn stalk	ELi et al., 2024
			10W					15ADON,3ANX		Ontario	2018, 2019	Wheat	ELi et al., 2024
