# Supplementary material for: The First Large Identification of 3ANX and NX Producing Isolates of Fusarium graminearum in Manitoba, Western Canada
Source: Toxins (Basel). 2025 Jan 17;17(1):45. doi: 10.3390/toxins17010045 (PMC11769337; doi:10.3390/toxins17010045)
Supplement: Supplementary file 1 [file toxins-17-00045-s001.zip › Henriquez et al, Toxins_Supplementary Table S2.xlsx]

## Sheet: Table_Map
ID	HSW ID	RM	Nearest Town
1	HSW-15-1	Emerson-Franklin	Ridgeville
2	HSW-15-2	Emerson-Franklin	Ridgeville
3	HSW-15-3	Emerson-Franklin	Roseau River Reserve
4	HSW-15-9	Montcalm	St. Joseph
5	HSW-15-15	Whitemouth	River Hills
6	HSW-15-16	Whitemouth	River Hills
7	HSW-15-30	Portage La Prairie	Macdonald
8	HSW-15-45	Lorne	Swan Lake
9	HSW-15-56	Montcalm	Ste. Elizabeth
10	HSW-15-64	Hanover	New Bothwell
11	HSW-15-66	Hanover	New Bothwell
12	HSW-15-81	Piney	Stuartburn
13	HSW-15-83	Piney	Stuartburn
14	HSW-15-89	Louise	Crystal City
15	HSW-15-97	Morris	Silver Plains
16	HSW-15-108	Pipestone	Sinclair
17	HSW-16-01	Stanley	Morden
18	HSW-16-15	Stanley	Morden
19	HSW-16-17	Dufferin	Carman
20	HSW-16-14	Lowefarm (morris)	Lowe Farm
21	HSW-16-19	Morris	Morris
22	HSW-16-24	Tache	Dufresne
23	HSW-16-25	MacDonald	Winnipeg
24	HSW-16-36	Kelsey	The Pas
25	HSW-16-41	Pembina	Somerset
26	HSW-16-44	Argyle	Glenora
27	HSW-16-45	Tache	Landmark
28	HSW-16-52	Morris	Aubigny
29	HSW-16-53	Oakland-Wawanesa	Nesbitt
30	HSW-17-12	Cartier	Elie
31	HSW-17-13	Cartwright-Roblin	Mather
32	HSW-18-23	Oakview	Rapid City
33	HSW-18-48	Lakeshore	Magnet
34	HSW-19-03	Stanley	Morden
35	HSW-19-10	Oakland-Wawanesa	Wawanesa
36	HSW-19-11	Riverdale	Wheatland
37	HSW-20-45	Louise	Snowflake
38	HSW-15-11	Brokenhead	Cloverleaf
39	HSW-15-19	Lorne	Roseisle
40	HSW-15-23	Brokenhead	Beausejour
41	HSW-15-27	Hanover	Steinbach
42	HSW-15-31	Dufferin	Homewood
43	HSW-15-39	Turtle Mountain	Killarney
44	HSW-15-40	Turtle Mountain	Killarney
45	HSW-15-57	Morris	Lowe Farm
46	HSW-15-63	Hanover	New Bothwell
48	HSW-15-73	Bifrost-Riverton	Morweena
50	HSW-15-85	Oakview	Cardale
51	HSW-15-87	Oakview	Cardale
52	HSW-15-95	Montcalm	St. Joseph
53	HSW-15-103	Grassland	Underhill
54	HSW-15-110	Oakland	Caroll
55	HSW-15-114	Kelsey	The Pas
56	HSW-16-31	Ritchot	Glenlea
57	HSW-18-09	Hanover	Niverville
58	HSW-18-42	Woodlands	Warren
59	HSW-18-60	North Cypress - Langford	Carberry
60	HSW-19-05	Emerson-Franklin	Fredensthal
61	HSW-19-23	Woodlands	Warren
62	HSW-20-01	Stanley	Morden
63	HSW-20-02	Thompson	Miami
64	HSW-20-05	Rhineland	Altona
65	HSW-20-06	Victoria	Holland
66	HSW-20-07	Oakland Wawanessa	Wawanessa
67	HSW-20-10	Pembina	St. Leon
68	HSW-20-11	Pembina	Manitou
69	HSW-20-23	Emerson - Franklin	Emerson
70	HSW-20-24	Emerson - Franklin	Emerson
71	HSW-20-26	Hamiota	Pope
72	HSW-20-27	Yellowhead	Oakburn
73	HSW-20-29	Oakview	Cartdale
74	HSW-20-43	Woodlands
75	HSW-15-21	Dufferin	Carman
